# Supplementary material for: Resolving the Taxonomic Status of Potential Biocontrol Agents Belonging to the Neglected Genus Lipolexis Förster (Hymenoptera, Braconidae, Aphidiinae) with Descriptions of Six New Species
Source: Insects. 2020 Sep 29;11(10):667. doi: 10.3390/insects11100667 (PMC7650595; doi:10.3390/insects11100667)
Supplement: Supplementary file 1 [file insects-11-00667-s001.zip]

Archive with 1 entries (1 files):
- insects-937835-supplementary.xlsx
