# Supplementary material for: Resolving the Taxonomic Status of Potential Biocontrol Agents Belonging to the Neglected Genus Lipolexis Förster (Hymenoptera, Braconidae, Aphidiinae) with Descriptions of Six New Species
Source: Insects. 2020 Sep 29;11(10):667. doi: 10.3390/insects11100667 (PMC7650595; doi:10.3390/insects11100667)
Supplement: Supplementary file 1 [file insects-11-00667-s001.zip › insects-937835-supplementary.xlsx]

## Sheet: Sheet1
Species	BOLD	GenBank	Private Code	Country	Date	Aphid Host	Plant
L. pakistanicus sp.n.	MAMTW303-14			Pakistan-Islamabad	15.11.2012.	Malaise trap
L. pakistanicus sp.n.	MAMTW306-14			Pakistan-Islamabad	15.11.2012.	Malaise trap
L. pakistanicus sp.n.	MAMTG667-12			Pakistan-Islamabad	28.03.2012.	Malaise trap
L. pakistanicus sp.n.	MAMTI575-12			Pakistan-Islamabad	11.04.2012.	Malaise trap
L. pakistanicus sp.n.	MAMTL259-12			Pakistan-Islamabad	02.05.2012.	Malaise trap
L. pakistanicus sp.n.	GMBCA4763-15			Bangladesh-Chittagong	07.03.2014.
L. pakistanicus sp.n.	BIOUG15345-B08			Pakistan-Islamabad	15.11.2012.	Malaise trap
L. pakistanicus sp.n.	BIOUG02434-E11			Pakistan-Islamabad	28.03.2012.	Malaise trap
L. pakistanicus sp.n.	BIOUG02448-D09			Pakistan-Islamabad	11.04.2012.	Malaise trap
L. pakistanicus sp.n.	MAHYM1425-13			Pakistan-Punjab	15.04.2013.
L. pakistanicus sp.n.	MAMTK512-12			Pakistan-Islamabad	25.04.2012.
L. pakistanicus sp.n.	MAMTY280-14			Pakistan-Islamabad	11.04.2012.	Malaise trap
L. pakistanicus sp.n.	MAMTV088-14			Pakistan-Islamabad	31.10.2012.	Malaise trap
L. pakistanicus sp.n.	BIOUG02400-H09			Pakistan-Islamabad	28.03.2012.	Malaise trap
L. pakistanicus sp.n.	MAMTG041-12			Pakistan-Islamabad	28.03.2012.	Malaise trap
L. pakistanicus sp.n.	GMBCA5889-15			Bangladesh-Chittagong	07.03.2014.
L. peregrinus sp. n.		MW039065	P2C4A	Spain-Alfarras	04.06.2015.	Myzus persicae
L. peregrinus sp. n.		MW039066	P2C4A_1	Spain-Alfarras	04.06.2015.	Myzus persicae
L. peregrinus sp. n.		MW039067	P2C4A_2	Spain-Alfarras	04.06.2015.	Myzus persicae
L. peregrinus sp. n.		MW039064	P4C3A	Spain-Lleida	2015	Myzus persicae
L. peregrinus sp. n.		LC260593.1		Japan-Oita, Bungoono, Mie	02.10.2014.	Melanaphis sacchari
L. peregrinus sp. n.		MF850285.1		China-Daxing, Beijing	11.05.2016.	Aphis gossypii
L. peregrinus sp. n.		MF850284.1		China-Daxing, Beijing	11.05.2016.	Aphis gossypii
L. peregrinus sp. n.		MF850283.1		China-Daxing, Beijing	11.05.2016.	Aphis gossypii
L. peregrinus sp. n.		MF850282.1		China-Daxing, Beijing	22.05.2016.	Aphis gossypii
L. peregrinus sp. n.		MF850280.1		China-Daxing, Beijing	22.05.2016.	Aphis gossypii
L. peregrinus sp. n.		MF850279.1		China-Shunyi, Beijing	31.05.2016.	Aphis gossypii
L. peregrinus sp. n.		LC260594.1		Japan-Oita, Takeda, Hagi	06.10.2014.	Melanaphis sacchari
L. peregrinus sp. n.		LC260591.1		Japan-Shizuoka, Shimada, Kanaya-Shishidoi	05.2013.	Toxoptera aurantii
L. peregrinus sp. n.		LC260592.1		Japan: Oita, Bungoono, Mie	02.10.2014.	Melanaphis sacchari
L. takadai sp. n.	GMCHN462-14			China, Shaanxi, Yinggezhen	27.07.2012
L. pelopsi sp. n.		KY887963.1	Gr10/43	Greece, Kyparissia	01.05.2010.	Aphis fabae cirsii	Cirsium arvense
L. pelopsi sp. n.		MW039061	Mn10/39	Montenegro, Petrovac	18.05.2010.		Citrus deliciosa
L. pelopsi sp. n.		MW039060	Mn10/15	Montenegro, Tivat	19.05.2010.	Aphis punicae	Punica granatum
L. pelopsi sp. n.		MW039050	MN18/34	Montenegro, Rijeka Crnojevica	15.06.2018.	Aphis ruborum	Rubus sp.
L. pelopsi sp. n.		MW039068	BH17/26	Bosnia and Herzegovina- Buna	23.05.2017.	Aphis hederae	Hedera helix
L. pelopsi sp. n.		MW039072	BH17/37	Bosnia and Herzegovina- Blagaj	23.05.2017.	Aphis fabae	Diervilla florida
L. labialis sp. n.		MW039057	HR15/26	Croatia-Kozjak	21.06.2015.	Myzus lythri	Lythrum salicaria
L. labialis sp. n.		MW039059	S13/31	Serbia, Parloge, Umcari	16.06.2013.	Myzus cerasi	Prunus cerasi
L. labialis sp. n.		MW039069	P6T2A	Spain- Segria	2016
L. labialis sp. n.	GMBUA1317-14			Bulgaria-Sofia	09.05.2012.
L. labialis sp. n.		MW039058	R16/53	Slovenia-Skocjan	30.05.2016.	Myzus cerasi	Prunus cerasi
L. labialis sp. n.		MW039056	Hr15/6	Croatia- Kozjak	21.06.2015.	Anoecia corni	Cornus mas
L. labialis sp. n.		MW039054	Mn18/46	montenegro Lovćen - Njeguši	18.06.2018.	Prunus mahaleb	Roepkea marchali
L. labialis sp. n.		MW039071	Mn18/35	montenegro Lovćen - Njeguši	18.06.2018.	Prunus mahaleb	Roepkea marchali
L. bengalensis sp. n.	GMBCI2841-15			Bangladesh-Chittagong	06.11.2014.
L. bengalensis sp. n.	GMBCI3219-15			Bangladesh-Chittagong	06.11.2014.
L. oregmae	GMBCM2962-15			Bangladesh-Chittagong	26.02.2015.
L. oregmae		EF207431.1		Jamaica, Clarendon
L. oregmae		EF207430.1		USA, Floria, Gainesville
L. gracilis		JN620635.1		France	20.05.2008.	Aphis farinosa
L. gracilis		JN620636.1		France	20.05.2008.	Aphis farinosa
L. gracilis		MW039062	R16/54	Serbia-Surcinsko jezero	25.05.2016.	Aphis sp.	Galium aparine
L. gracilis		MW039070	R16/55	Serbia-Novi Beograd	15.05.2016.	Aphis sp.	Rumex sp.
L. gracilis	GMBUC615-14			Bulgaria-Sofia	29.06.2012.
L. gracilis	AMTPB2560-15			Germany, Bavaria, Allgauer Hochalpen	02.10.2014.
L. gracilis	GMBUA1116-14			Bulgaria-Sofia	09.05.2012.
L. gracilis	GMBUB1314-14			Bulgaria-Sofia	13.06.2012.
L. gracilis		MW039051	MN18/57	Montenegro Lovćen - put za konjsko	17.6.2018.	Aphis sp.
L. gracilis		MW039063	S12/92	Montenegro, Durmitor, Susica	2012-07-27	Aphis schildeni	Peucedanum schottii
L. gracilis		MW039052	Mn18/29	Montenegro Lovćen - Put Mauzolej - Jezero	17.06.2018.	Aphis fabae	Rumex sp.
L. gracilis		MW039053	Mn18/06	Montenegro Lipska pećina, Cetinje	15.06.2018.	Aphis sp.	Carduus.sp.
L. gracilis		MW039055	Mn18/63	Montenegro Lovćen - Put za Konjsko	17.06.2018.	Aphis fabae	Foeniculum vulgare

## Sheet: Sheet2
Vrste
L. pakistanicus	MAMTW303-14	Pakistan-Islamabad
	MAMTW306-14	Pakistan-Islamabad
	MAMTG667-12	Pakistan-Islamabad
	MAMTI575-12	Pakistan-Islamabad
	MAMTL259-12	Pakistan-Islamabad
	GMBCA4763-15	Bangladesh-Chittagong
	BIOUG15345-B08	Pakistan-Islamabad
	BIOUG02434-E11	Pakistan-Islamabad
	BIOUG02448-D09	Pakistan-Islamabad
	MAHYM1425-13	Pakistan-Punjab
	MAMTK512-12	Pakistan-Islamabad
	MAMTY280-14	Pakistan-Islamabad
	MAMTV088-14	Pakistan-Islamabad
	BIOUG02400-H09	Pakistan-Islamabad
	MAMTG041-12	Pakistan-Islamabad
	GMBCA5889-15	Bangladesh-Chittagong
